# Supplementary material for: Establishing Reagent Testing Platforms for Functional Analyses in Sunflower
Source: Plants (Basel). 2025 Dec 27;15(1):89. doi: 10.3390/plants15010089 (PMC12788046; doi:10.3390/plants15010089)
Supplement: Supplementary file 1 [file plants-15-00089-s001.zip]

Archive with 1 entries (1 files):
- plants-4010863-supplementary.pdf
